# Supplementary material for: Anti-TNF Biologicals Enhance the Anti-Inflammatory Properties of IgG N-Glycome in Crohn’s Disease
Source: Biomolecules. 2023 Jun 7;13(6):954. doi: 10.3390/biom13060954 (PMC10295852; doi:10.3390/biom13060954)
Supplement: Supplementary file 1 [file biomolecules-13-00954-s001.zip]

Archive with 1 entries (1 files):
- biomolecules-2419920-supplementary.pdf
